# Supplementary material for: Revealing Soil and Tree Leaves Deposited Particulate Matter PTE Relationship and Potential Sources in Urban Environment
Source: Int J Environ Res Public Health. 2021 Oct 3;18(19):10412. doi: 10.3390/ijerph181910412 (PMC8508361; doi:10.3390/ijerph181910412)
Supplement: Supplementary file 1 [file ijerph-18-10412-s001.zip]

Archive with 1 entries (1 files):
- ijerph-1391894-supplementary.pdf
